# Supplementary material for: Improving intervention design to promote cervical cancer screening among hard-to-reach women: assessing beliefs and predicting individual attendance probabilities in Bogotá, Colombia
Source: BMC Womens Health. 2022 Jun 7;22:212. doi: 10.1186/s12905-022-01800-3 (PMC9172610; doi:10.1186/s12905-022-01800-3)
Supplement: Supplementary file 1 — Additional file 1. Descriptive statistics. [file 12905_2022_1800_MOESM1_ESM.xlsx]

## Sheet: Table 1
	Table 1: Descriptive statistics for both data sets
	Variable		Data set 1 (n=1699)			Data set 2 (n=23370)
			Show	No-show	No-show (%)	Show	No-show	No-show (%)
	Age
		<30	230	123	0.0723955	1370	1458	0.0623877
		[30,39]	202	141	0.08299	2762	2041	0.0873342
		[40,49]	232	144	0.0847557	3824	2395	0.102482
		[50,59]	242	146	0.0859329	3981	1794	0.0767651
		>59	158	51	0.0300177	2672	1073	0.0459136
	Poverty
		High	149	128	0.0753384	1325	907	0.0388104
		Medium	677	345	0.203061	9750	6056	0.259136
		Low	238	132	0.0776928	3534	1798	0.0769362
	Leadtime
		<=3	112	62	0.0364921	599	356	0.0152332
		[4,7]	168	99	0.0582696	1617	1009	0.043175
		[8,15]	270	115	0.0676869	4019	2194	0.093881
		>=16	514	329	0.193643	8374	5202	0.222593
	Month
		January	29	21	0.0123602	1233	694	0.0296962
		February	648	315	0.185403	1197	751	0.0321352
		March	387	269	0.158328	1218	752	0.032178
		April				1093	659	0.0281985
		May				1169	692	0.0296106
		June				1245	779	0.0333333
		July				1227	735	0.0314506
		August				1239	754	0.0322636
		September				1259	720	0.0308087
		October				1255	747	0.0319641
		November				1290	750	0.0320924
		December				1184	728	0.031151
	Day
		Monday	20	11	0.0064744	2150	1259	0.0538725
		Tuesday	162	90	0.0529723	3020	1756	0.0751391
		Wednesday	224	130	0.0765156	2712	1591	0.0680787
		Thursday	202	102	0.0600353	2638	1456	0.0623021
		Friday	197	114	0.0670983	2666	1681	0.0719298
		Saturday	175	108	0.0635668	1250	968	0.0414206
		Sunday	84	50	0.0294291	173	50	0.0021395

## Sheet: Table 2
	Table 2: CHBM survey results. Frequencies by item
	Category	No.	Statement	Agree		Neutral		Disagree
				N	%	N	%	N	%
	Susceptibility	1	It is likely that I will get cervical cancer in the future	958	0.56	182	0.11	559	0.33
	Susceptibility	2	My chances of getting cervical cancer in the next few years are high	606	0.36	252	0.15	841	0.49
	Susceptibility	3	I feel I will get cervical cancer some time during my life	638	0.38	240	0.14	821	0.48
	Susceptibility	4	I feel I will get cervical cancer some time during my life because I have family history of cancer	538	0.32	159	0.09	1002	0.59
	Severity	5	The thought of cervical cancer scares me	1325	0.78	119	0.07	255	0.15
	Severity	6	When I think about cervical cancer, I feel worried	1310	0.77	145	0.09	244	0.14
	Severity	7	I am afraid to think about of cervical cancer	1350	0.79	119	0.07	230	0.14
	Severity	8	Problems I would experience with cervical cancer would last a long time	918	0.54	320	0.19	461	0.27
	Severity	9	Cervical cancer would threaten a relationship with my husband, boyfriend, or partner	703	0.41	285	0.17	711	0.42
	Severity	10	If I had cervical cancer my whole life would change	1265	0.74	135	0.08	299	0.18
	Severity	11	If I developed cervical cancer, I would not live longer than 5 years	579	0.34	393	0.23	727	0.43
	Benefits	12	I want to discover health problems early	1486	0.87	74	0.04	139	0.08
	Benefits	13	Maintaining good health is extremely important to me	1572	0.93	51	0.03	76	0.04
	Benefits	14	I look for new information to improve my health	1356	0.8	156	0.09	187	0.11
	Benefits	15	I feel it is important to carry out activities which will improve my health	1557	0.92	69	0.04	73	0.04
	Benefits	16	Having regular Pap smear tests will help to find changes to the cervix, before they turn into cancer	1503	0.88	109	0.06	87	0.05
	Benefits	17	If cervical cancer was found at a regular Pap smear test its treatment would not be so bad	1195	0.56	250	0.11	254	0.33
	Benefits	18	I think that having a regular Pap smear test is the best way for cervical cancer to be diagnosed early	1512	0.36	87	0.15	100	0.49
	Benefits	19	Having regular Pap smear tests will decrease my chances of dying from cervical cancer	1444	0.38	101	0.14	154	0.48
	Motivation	20	I eat well-balanced meals for my health	1205	0.7	170	0.15	324	0.15
	Motivation	21	I exercise at least 3 times a week for my health	743	0.89	263	0.05	693	0.06
	Motivation	22	I have regular health check-ups even when I am not sick	946	0.85	193	0.06	560	0.09
	Barriers	23	I am afraid to have a Pap smear test for fear of a bad result	609	0.71	189	0.1	901	0.19
	Barriers	24	I am afraid to have a Pap smear test because I don’t know what will happen	593	0.44	164	0.15	942	0.41
	Barriers	25	I don’t know where to go for a Pap smear test	401	0.56	119	0.11	1179	0.33
	Barriers	26	I would be ashamed to lie on a gynaecologic examination table	522	0.36	136	0.11	1041	0.53
	Barriers	27	Undergoing a Pap smear test takes too much time	298	0.35	173	0.1	1228	0.55
	Barriers	28	Undergoing a Pap smear test is too painful	644	0.24	174	0.07	881	0.69
	Barriers	29	Health professionals performing Pap smear tests are rude to women	325	0.31	233	0.08	1141	0.61
	Barriers	30	I have other problems in my life which are more important than having a Pap smear test	259	0.18	183	0.1	1257	0.72
	Barriers	31	I am too old to have a Pap smear test regularly	240	0.38	140	0.1	1319	0.52
	Barriers	32	Undergoing a Pap smear test is too uncomfortable	829	0.19	115	0.14	755	0.67
	Barriers	33	I think that having a regular Pap smear test is required only if one has an active sexual life	468	0.15	136	0.11	1095	0.74
	Barriers	34	My religion does not allow me to undergo a Pap smear test	158	0.14	125	0.08	1416	0.78
	Barriers	35	Preparing for a Pap smear test can be inconvenient for me	184	0.49	146	0.07	1369	0.44
	Barriers	36	Undergoing a Pap smear test can cause problems with my partner	149	0.28	161	0.08	1389	0.64
	Barriers	37	I am too young to have a Pap smear test regularly	89	0.09	149	0.07	1461	0.83

## Sheet: Table 3
	Table 4: Pairwise comparisons by component.
	Category	Component	Kruskal-Wallis	Dunn test
				H-M	H-L	M-H
	Susceptibility	1	0.11
	Severity	2	0.001	0.02	0.001	0.1
	Severity	3	0.001	<0.001	<0.001	0.16
	Benefits	4	0.83
	Benefits	5	0.54
	Health motivation	6	0.002	0.015	0.003	0.3
	Barriers	7	0.012	0.001	<0.001	0.21
	Barriers	8	0.001	0.001	<0.001	0.49
	Barriers	9	0.001	<0.001	<0.001	0.11
	H: High, M: Medium and L: Low levels of poverty
